# Supplementary material for: Validation of the Internet Addiction Test (IAT) for forest firefighters: implications for human–technology interaction and occupational safety in the future of work
Source: Front Psychol. 2026 Jun 19;17:1827523. doi: 10.3389/fpsyg.2026.1827523 (PMC13328010; doi:10.3389/fpsyg.2026.1827523)
Supplement: Supplementary file 1 [file Data_Sheet_1.csv]

ID	Aplicación	x1	x2	x3	x4	x5	x6	x7	x8	x9	x10	x11	x12	x13	x14	x15	x16	x17	x18	x19	x20
45593.5907118171	1	Algunas veces	Algunas veces	Rara vez	Rara vez	Rara vez	Rara vez	Rara vez	Rara vez	Rara vez	Muy pocas veces	Rara vez	Rara vez	Rara vez	Rara vez	Rara vez	Rara vez	Rara vez	Rara vez	Rara vez	Rara vez
20250050	0	Casi siempre	Algunas veces	Algunas veces	Muy pocas veces	Muy pocas veces	Muy pocas veces	Rara vez	Muy pocas veces	Rara vez	Muy pocas veces	Muy pocas veces	Algunas veces	Muy pocas veces	Muy pocas veces	Algunas veces	Muy pocas veces	Rara vez	Rara vez	Rara vez	Rara vez
20250020	0	Casi siempre	Algunas veces	Rara vez	Rara vez	Muy pocas veces	Algunas veces	Casi siempre	Casi siempre	Algunas veces	Muy pocas veces	Algunas veces	Algunas veces	Muy pocas veces	Casi siempre	Algunas veces	Casi siempre	Algunas veces	Muy pocas veces	Algunas veces	Algunas veces
45575.7005131366	1	Algunas veces	Algunas veces	Algunas veces	Rara vez	Rara vez	Muy pocas veces	Casi siempre	Algunas veces	Muy pocas veces	Algunas veces	Muy pocas veces	Algunas veces	Muy pocas veces	Algunas veces	Muy pocas veces	Muy pocas veces	Muy pocas veces	Algunas veces	Algunas veces	Muy pocas veces
20250024	0	Siempre	Algunas veces	Siempre	Casi siempre	Algunas veces	Algunas veces	Siempre	Rara vez	Rara vez	Algunas veces	Algunas veces	Rara vez	Rara vez	Rara vez	Rara vez	Muy pocas veces	Muy pocas veces	Rara vez	Rara vez	Rara vez
20250012	0	Casi siempre	Algunas veces	Algunas veces	Algunas veces	Algunas veces	Muy pocas veces	Muy pocas veces	Muy pocas veces	Algunas veces	Muy pocas veces	Muy pocas veces	Algunas veces	Algunas veces	Muy pocas veces	Muy pocas veces	Algunas veces	Muy pocas veces	Algunas veces	Muy pocas veces	Algunas veces
20250003	0	Casi siempre	Algunas veces	Muy pocas veces	Algunas veces	Rara vez	Muy pocas veces	Algunas veces	Muy pocas veces	Muy pocas veces	Algunas veces	Muy pocas veces	Muy pocas veces	Rara vez	Muy pocas veces	Muy pocas veces	Algunas veces	Algunas veces	Muy pocas veces	Algunas veces	Muy pocas veces
20250014	0	Casi siempre	Algunas veces	Muy pocas veces	Rara vez	Rara vez	Rara vez	Muy pocas veces	Rara vez	Rara vez	Muy pocas veces	Algunas veces	Algunas veces	Rara vez	Rara vez	Rara vez	Muy pocas veces	Muy pocas veces	Rara vez	Muy pocas veces	Muy pocas veces
20240082	0	Siempre	Algunas veces	Algunas veces	Muy pocas veces	Muy pocas veces	Rara vez	Rara vez	Rara vez	Algunas veces	Muy pocas veces	Rara vez	Casi siempre	Rara vez	Algunas veces	Muy pocas veces	Casi siempre	Algunas veces	Rara vez	Casi siempre	Algunas veces
20240126	0	Siempre	Algunas veces	Muy pocas veces	Algunas veces	Casi siempre	Muy pocas veces	Algunas veces	Rara vez	Muy pocas veces	Rara vez	Muy pocas veces	Siempre	Siempre	Rara vez	Algunas veces	Muy pocas veces	Algunas veces	Casi siempre	Algunas veces	Algunas veces
20240071	0	Siempre	Algunas veces	Muy pocas veces	Muy pocas veces	Rara vez	Rara vez	Algunas veces	Muy pocas veces	Rara vez	Algunas veces	Muy pocas veces	Casi siempre	Muy pocas veces	Algunas veces	Muy pocas veces	Rara vez	Muy pocas veces	Muy pocas veces	Algunas veces	Muy pocas veces
20240012	0	Siempre	Algunas veces	Casi siempre	Muy pocas veces	Muy pocas veces	Rara vez	Algunas veces	Muy pocas veces	Muy pocas veces	Muy pocas veces	Muy pocas veces	Rara vez	Algunas veces	Rara vez	Algunas veces	Muy pocas veces	Algunas veces	Algunas veces	Muy pocas veces	Algunas veces
20240022	0	Algunas veces	Algunas veces	Algunas veces	Muy pocas veces	Muy pocas veces	Algunas veces	Algunas veces	Algunas veces	Muy pocas veces	Algunas veces	Muy pocas veces	Algunas veces	Algunas veces	Muy pocas veces	Muy pocas veces	Algunas veces	Muy pocas veces	Algunas veces	Muy pocas veces	Algunas veces
20240028	0	Casi siempre	Algunas veces	Algunas veces	Muy pocas veces	Muy pocas veces	Rara vez	Muy pocas veces	Rara vez	Rara vez	Rara vez	Muy pocas veces	Muy pocas veces	Rara vez	Rara vez	Rara vez	Muy pocas veces	Rara vez	Rara vez	Rara vez	Rara vez
20240001	0	Algunas veces	Algunas veces	Algunas veces	Muy pocas veces	Muy pocas veces	Rara vez	Algunas veces	Muy pocas veces	Algunas veces	Muy pocas veces	Rara vez	Rara vez	Rara vez	Rara vez	Rara vez	Muy pocas veces	Algunas veces	Muy pocas veces	Muy pocas veces	Rara vez
20240044	0	Casi siempre	Algunas veces	Muy pocas veces	Muy pocas veces	Muy pocas veces	Muy pocas veces	Rara vez	Muy pocas veces	Rara vez	Rara vez	Muy pocas veces	Muy pocas veces	Muy pocas veces	Algunas veces	Rara vez	Algunas veces	Muy pocas veces	Rara vez	Muy pocas veces	Rara vez
20250025	0	Casi siempre	Algunas veces	Muy pocas veces	Rara vez	Rara vez	Muy pocas veces	Rara vez	Rara vez	Muy pocas veces	Rara vez	Muy pocas veces	Algunas veces	Rara vez	Muy pocas veces	Rara vez	Muy pocas veces	Rara vez	Muy pocas veces	Muy pocas veces	Rara vez
20240087	0	Casi siempre	Algunas veces	Rara vez	Algunas veces	Rara vez	Rara vez	Muy pocas veces	Muy pocas veces	Rara vez	Algunas veces	Rara vez	Rara vez	Algunas veces	Rara vez	Rara vez	Rara vez	Muy pocas veces	Rara vez	Algunas veces	Casi siempre
20240036	0	Siempre	Algunas veces	Algunas veces	Muy pocas veces	Siempre	Algunas veces	Algunas veces	Algunas veces	Casi siempre	Algunas veces	Algunas veces	Siempre	Algunas veces	Casi siempre	Algunas veces	Casi siempre	Casi siempre	Algunas veces	Algunas veces	Algunas veces
20240015	0	Algunas veces	Algunas veces	Algunas veces	Algunas veces	Algunas veces	Algunas veces	Rara vez	Algunas veces	Algunas veces	Algunas veces	Algunas veces	Algunas veces	Algunas veces	Algunas veces	Algunas veces	Algunas veces	Algunas veces	Algunas veces	Algunas veces	Algunas veces
20240122	0	Casi siempre	Algunas veces	Rara vez	Algunas veces	Casi siempre	Algunas veces	Muy pocas veces	Muy pocas veces	Rara vez	Algunas veces	Muy pocas veces	Casi siempre	Algunas veces	Rara vez	Algunas veces	Algunas veces	Rara vez	Rara vez	Rara vez	Rara vez
20240123	0	Casi siempre	Algunas veces	Rara vez	Algunas veces	Casi siempre	Muy pocas veces	Muy pocas veces	Muy pocas veces	Rara vez	Algunas veces	Muy pocas veces	Casi siempre	Algunas veces	Algunas veces	Algunas veces	Algunas veces	Rara vez	Rara vez	Rara vez	Rara vez
20240021	0	Algunas veces	Algunas veces	Algunas veces	Algunas veces	Algunas veces	Algunas veces	Algunas veces	Muy pocas veces	Muy pocas veces	Muy pocas veces	Muy pocas veces	Muy pocas veces	Algunas veces	Algunas veces	Muy pocas veces	Muy pocas veces	Muy pocas veces	Muy pocas veces	Muy pocas veces	Muy pocas veces
20240086	0	Siempre	Algunas veces	Algunas veces	Algunas veces	Rara vez	Rara vez	Rara vez	Rara vez	Rara vez	Muy pocas veces	Rara vez	Rara vez	Muy pocas veces	Muy pocas veces	Rara vez	Rara vez	Rara vez	Muy pocas veces	Rara vez	Muy pocas veces
45602.4794437963	1	Casi siempre	Algunas veces	Algunas veces	Casi siempre	Muy pocas veces	Muy pocas veces	Algunas veces	Muy pocas veces	Casi siempre	Casi siempre	Algunas veces	Algunas veces	Muy pocas veces	Algunas veces	Algunas veces	Casi siempre	Muy pocas veces	Rara vez	Muy pocas veces	Casi siempre
20240074	0	Siempre	Algunas veces	Rara vez	Muy pocas veces	Algunas veces	Rara vez	Siempre	Rara vez	Muy pocas veces	Algunas veces	Rara vez	Muy pocas veces	Rara vez	Casi siempre	Muy pocas veces	Algunas veces	Muy pocas veces	Algunas veces	Rara vez	Muy pocas veces
20240081	0	Siempre	Algunas veces	Algunas veces	Rara vez	Rara vez	Muy pocas veces	Rara vez	Rara vez	Rara vez	Casi siempre	Siempre	Algunas veces	Rara vez	Rara vez	Rara vez	Siempre	Muy pocas veces	Siempre	Muy pocas veces	Siempre
45645.5135888194	1	Casi siempre	Algunas veces	Algunas veces	Rara vez	Rara vez	Muy pocas veces	Rara vez	Muy pocas veces	Rara vez	Rara vez	Siempre	Rara vez	Rara vez	Rara vez	Algunas veces	Algunas veces	Muy pocas veces	Rara vez	Rara vez	Rara vez
20240063	0	Casi siempre	Algunas veces	Algunas veces	Algunas veces	Casi siempre	Muy pocas veces	Muy pocas veces	Muy pocas veces	Casi siempre	Casi siempre	Muy pocas veces	Algunas veces	Casi siempre	Casi siempre	Algunas veces	Casi siempre	Algunas veces	Algunas veces	Algunas veces	Casi siempre
20240059	0	Algunas veces	Algunas veces	Muy pocas veces	Muy pocas veces	Muy pocas veces	Muy pocas veces	Algunas veces	Algunas veces	Muy pocas veces	Casi siempre	Algunas veces	Muy pocas veces	Rara vez	Algunas veces	Algunas veces	Algunas veces	Algunas veces	Rara vez	Muy pocas veces	Algunas veces
20240041	0	Muy pocas veces	Algunas veces	Rara vez	Algunas veces	Siempre	Casi siempre	Algunas veces	Casi siempre	Rara vez	Casi siempre	Casi siempre	Siempre	Siempre	Algunas veces	Algunas veces	Siempre	Casi siempre	Siempre	Casi siempre	Siempre
20240072	0	Siempre	Algunas veces	Rara vez	Muy pocas veces	Muy pocas veces	Muy pocas veces	Rara vez	Rara vez	Muy pocas veces	Rara vez	Rara vez	Rara vez	Algunas veces	Muy pocas veces	Rara vez	Casi siempre	Rara vez	Muy pocas veces	Rara vez	Rara vez
20240069	0	Siempre	Algunas veces	Rara vez	Rara vez	Muy pocas veces	Rara vez	Algunas veces	Muy pocas veces	Muy pocas veces	Rara vez	Casi siempre	Algunas veces	Muy pocas veces	Muy pocas veces	Muy pocas veces	Muy pocas veces	Rara vez	Rara vez	Algunas veces	Algunas veces
20240068	0	Siempre	Algunas veces	Muy pocas veces	Rara vez	Muy pocas veces	Muy pocas veces	Algunas veces	Rara vez	Muy pocas veces	Rara vez	Muy pocas veces	Casi siempre	Siempre	Rara vez	Algunas veces	Muy pocas veces	Algunas veces	Casi siempre	Algunas veces	Algunas veces
20240075	0	Siempre	Algunas veces	Siempre	Muy pocas veces	Rara vez	Rara vez	Rara vez	Rara vez	Muy pocas veces	Algunas veces	Rara vez	Casi siempre	Rara vez	Casi siempre	Rara vez	Siempre	Siempre	Rara vez	Rara vez	Muy pocas veces
20240062	0	Casi siempre	Algunas veces	Muy pocas veces	Muy pocas veces	Algunas veces	Algunas veces	Muy pocas veces	Rara vez	Rara vez	Muy pocas veces	Muy pocas veces	Muy pocas veces	Algunas veces	Casi siempre	Algunas veces	Algunas veces	Algunas veces	Algunas veces	Rara vez	Rara vez
20240005	0	Casi siempre	Algunas veces	Muy pocas veces	Rara vez	Muy pocas veces	Muy pocas veces	Algunas veces	Muy pocas veces	Rara vez	Rara vez	Rara vez	Muy pocas veces	Rara vez	Algunas veces	Rara vez	Muy pocas veces	Muy pocas veces	Muy pocas veces	Muy pocas veces	Rara vez
20240013	0	Siempre	Algunas veces	Rara vez	Siempre	Rara vez	Rara vez	Casi siempre	Rara vez	Rara vez	Rara vez	Algunas veces	Algunas veces	Algunas veces	Rara vez	Algunas veces	Rara vez	Muy pocas veces	Algunas veces	Rara vez	Rara vez
20240146	0	Muy pocas veces	Algunas veces	Rara vez	Muy pocas veces	Muy pocas veces	Rara vez	Casi siempre	Rara vez	Muy pocas veces	Algunas veces	Rara vez	Muy pocas veces	Rara vez	Rara vez	Muy pocas veces	Algunas veces	Algunas veces	Rara vez	Muy pocas veces	Muy pocas veces
20240008	0	Siempre	Algunas veces	Algunas veces	Muy pocas veces	Siempre	Casi siempre	Casi siempre	Siempre	Algunas veces	Algunas veces	Algunas veces	Siempre	Casi siempre	Siempre	Rara vez	Algunas veces	Algunas veces	Algunas veces	Muy pocas veces	Rara vez
20240052	0	Casi siempre	Algunas veces	Siempre	Muy pocas veces	Rara vez	Algunas veces	Casi siempre	Algunas veces	Muy pocas veces	Algunas veces	Siempre	Muy pocas veces	Muy pocas veces	Rara vez	Algunas veces	Muy pocas veces	Rara vez	Algunas veces	Muy pocas veces	Siempre
20240029	0	Muy pocas veces	Algunas veces	Algunas veces	Rara vez	Rara vez	Rara vez	Siempre	Rara vez	Algunas veces	Rara vez	Muy pocas veces	Siempre	Algunas veces	Rara vez	Casi siempre	Algunas veces	Rara vez	Siempre	Algunas veces	Rara vez
45644.6703055208	1	Casi siempre	Casi siempre	Rara vez	Rara vez	Rara vez	Rara vez	Algunas veces	Rara vez	Rara vez	Muy pocas veces	Rara vez	Rara vez	Rara vez	Muy pocas veces	Rara vez	Rara vez	Rara vez	Rara vez	Rara vez	Rara vez
20240073	0	Siempre	Casi siempre	Muy pocas veces	Algunas veces	Muy pocas veces	Rara vez	Casi siempre	Rara vez	Muy pocas veces	Casi siempre	Rara vez	Casi siempre	Rara vez	Casi siempre	Rara vez	Algunas veces	Casi siempre	Rara vez	Rara vez	Rara vez
45589.6794998264	1	Siempre	Casi siempre	Muy pocas veces	Muy pocas veces	Muy pocas veces	Casi siempre	Algunas veces	Algunas veces	Algunas veces	Muy pocas veces	Algunas veces	Rara vez	Rara vez	Rara vez	Rara vez	Rara vez	Rara vez	Muy pocas veces	Algunas veces	Rara vez
45594.7682783565	1	Algunas veces	Casi siempre	Algunas veces	Muy pocas veces	Casi siempre	Casi siempre	Casi siempre	Casi siempre	Casi siempre	Casi siempre	Casi siempre	Algunas veces	Casi siempre	Rara vez	Algunas veces	Algunas veces	Algunas veces	Algunas veces	Muy pocas veces	Rara vez
20240032	0	Algunas veces	Casi siempre	Algunas veces	Rara vez	Rara vez	Rara vez	Casi siempre	Rara vez	Rara vez	Rara vez	Algunas veces	Rara vez	Rara vez	Rara vez	Rara vez	Muy pocas veces	Casi siempre	Rara vez	Rara vez	Rara vez
20240042	0	Casi siempre	Casi siempre	Algunas veces	Algunas veces	Casi siempre	Algunas veces	Muy pocas veces	Algunas veces	Algunas veces	Casi siempre	Algunas veces	Siempre	Algunas veces	Casi siempre	Algunas veces	Casi siempre	Algunas veces	Casi siempre	Algunas veces	Siempre
20240093	0	Siempre	Casi siempre	Rara vez	Siempre	Siempre	Rara vez	Muy pocas veces	Rara vez	Rara vez	Algunas veces	Rara vez	Muy pocas veces	Algunas veces	Rara vez	Muy pocas veces	Muy pocas veces	Muy pocas veces	Rara vez	Algunas veces	Rara vez
20240120	0	Algunas veces	Casi siempre	Algunas veces	Rara vez	Rara vez	Rara vez	Rara vez	Rara vez	Rara vez	Muy pocas veces	Muy pocas veces	Rara vez	Rara vez	Rara vez	Rara vez	Rara vez	Rara vez	Rara vez	Rara vez	Rara vez
20240007	0	Siempre	Casi siempre	Rara vez	Rara vez	Muy pocas veces	Algunas veces	Algunas veces	Muy pocas veces	Rara vez	Rara vez	Muy pocas veces	Muy pocas veces	Rara vez	Rara vez	Rara vez	Muy pocas veces	Muy pocas veces	Algunas veces	Rara vez	Rara vez
20240026	0	Siempre	Casi siempre	Rara vez	Rara vez	Rara vez	Algunas veces	Algunas veces	Rara vez	Muy pocas veces	Rara vez	Muy pocas veces	Muy pocas veces	Rara vez	Muy pocas veces	Rara vez	Algunas veces	Rara vez	Muy pocas veces	Rara vez	Rara vez
20240133	0	Casi siempre	Muy pocas veces	Rara vez	Muy pocas veces	Algunas veces	Rara vez	Muy pocas veces	Rara vez	Muy pocas veces	Algunas veces	Algunas veces	Casi siempre	Rara vez	Muy pocas veces	Muy pocas veces	Algunas veces	Algunas veces	Algunas veces	Rara vez	Rara vez
20240085	0	Algunas veces	Muy pocas veces	Rara vez	Muy pocas veces	Rara vez	Rara vez	Rara vez	Rara vez	Rara vez	Rara vez	Rara vez	Muy pocas veces	Rara vez	Rara vez	Rara vez	Muy pocas veces	Algunas veces	Rara vez	Rara vez	Rara vez
20240091	0	Siempre	Muy pocas veces	Rara vez	Rara vez	Rara vez	Muy pocas veces	Algunas veces	Muy pocas veces	Muy pocas veces	Muy pocas veces	Algunas veces	Muy pocas veces	Rara vez	Muy pocas veces	Muy pocas veces	Rara vez	Muy pocas veces	Rara vez	Muy pocas veces	Rara vez
20240118	0	Algunas veces	Muy pocas veces	Muy pocas veces	Algunas veces	Algunas veces	Algunas veces	Algunas veces	Muy pocas veces	Algunas veces	Algunas veces	Algunas veces	Casi siempre	Muy pocas veces	Algunas veces	Algunas veces	Algunas veces	Rara vez	Rara vez	Rara vez	Rara vez
20240144	0	Casi siempre	Muy pocas veces	Rara vez	Rara vez	Rara vez	Rara vez	Muy pocas veces	Rara vez	Rara vez	Rara vez	Muy pocas veces	Muy pocas veces	Rara vez	Rara vez	Muy pocas veces	Muy pocas veces	Muy pocas veces	Rara vez	Rara vez	Muy pocas veces
20240132	0	Casi siempre	Muy pocas veces	Rara vez	Rara vez	Rara vez	Rara vez	Algunas veces	Rara vez	Rara vez	Muy pocas veces	Muy pocas veces	Muy pocas veces	Algunas veces	Rara vez	Muy pocas veces	Rara vez	Rara vez	Rara vez	Rara vez	Rara vez
20240142	0	Casi siempre	Muy pocas veces	Rara vez	Algunas veces	Algunas veces	Muy pocas veces	Algunas veces	Muy pocas veces	Rara vez	Rara vez	Muy pocas veces	Rara vez	Muy pocas veces	Muy pocas veces	Rara vez	Algunas veces	Casi siempre	Algunas veces	Rara vez	Rara vez
20240092	0	Algunas veces	Muy pocas veces	Rara vez	Rara vez	Rara vez	Rara vez	Muy pocas veces	Muy pocas veces	Rara vez	Rara vez	Rara vez	Rara vez	Rara vez	Rara vez	Rara vez	Muy pocas veces	Rara vez	Rara vez	Casi siempre	Rara vez
20240064	0	Algunas veces	Muy pocas veces	Algunas veces	Algunas veces	Algunas veces	Muy pocas veces	Algunas veces	Muy pocas veces	Casi siempre	Algunas veces	Algunas veces	Algunas veces	Algunas veces	Algunas veces	Algunas veces	Algunas veces	Algunas veces	Algunas veces	Algunas veces	Algunas veces
20240048	0	Algunas veces	Muy pocas veces	Muy pocas veces	Muy pocas veces	Muy pocas veces	Muy pocas veces	Muy pocas veces	Muy pocas veces	Muy pocas veces	Muy pocas veces	Muy pocas veces	Muy pocas veces	Muy pocas veces	Muy pocas veces	Rara vez	Muy pocas veces	Algunas veces	Muy pocas veces	Muy pocas veces	Muy pocas veces
20240102	0	Rara vez	Muy pocas veces	Rara vez	Rara vez	Rara vez	Rara vez	Rara vez	Rara vez	Rara vez	Rara vez	Rara vez	Rara vez	Rara vez	Muy pocas veces	Rara vez	Muy pocas veces	Rara vez	Rara vez	Rara vez	Rara vez
20240124	0	Siempre	Muy pocas veces	Rara vez	Algunas veces	Rara vez	Muy pocas veces	Algunas veces	Muy pocas veces	Muy pocas veces	Rara vez	Rara vez	Rara vez	Muy pocas veces	Rara vez	Rara vez	Rara vez	Rara vez	Rara vez	Rara vez	Muy pocas veces
20240019	0	Casi siempre	Muy pocas veces	Casi siempre	Muy pocas veces	Casi siempre	Casi siempre	Casi siempre	Muy pocas veces	Muy pocas veces	Casi siempre	Muy pocas veces	Muy pocas veces	Casi siempre	Casi siempre	Casi siempre	Muy pocas veces	Algunas veces	Algunas veces	Muy pocas veces	Algunas veces
20240067	0	Muy pocas veces	Muy pocas veces	Rara vez	Rara vez	Muy pocas veces	Muy pocas veces	Algunas veces	Muy pocas veces	Muy pocas veces	Rara vez	Muy pocas veces	Rara vez	Rara vez	Muy pocas veces	Muy pocas veces	Algunas veces	Muy pocas veces	Muy pocas veces	Rara vez	Rara vez
20240023	0	Algunas veces	Muy pocas veces	Muy pocas veces	Rara vez	Rara vez	Rara vez	Algunas veces	Rara vez	Muy pocas veces	Rara vez	Muy pocas veces	Rara vez	Rara vez	Rara vez	Rara vez	Rara vez	Rara vez	Rara vez	Rara vez	Rara vez
20240138	0	Algunas veces	Muy pocas veces	Rara vez	Muy pocas veces	Muy pocas veces	Rara vez	Casi siempre	Rara vez	Rara vez	Muy pocas veces	Muy pocas veces	Rara vez	Rara vez	Rara vez	Muy pocas veces	Algunas veces	Rara vez	Muy pocas veces	Rara vez	Rara vez
20240066	0	Muy pocas veces	Muy pocas veces	Rara vez	Rara vez	Algunas veces	Rara vez	Muy pocas veces	Rara vez	Rara vez	Rara vez	Rara vez	Algunas veces	Rara vez	Muy pocas veces	Algunas veces	Rara vez	Algunas veces	Rara vez	Rara vez	Rara vez
20240020	0	Casi siempre	Muy pocas veces	Muy pocas veces	Algunas veces	Muy pocas veces	Algunas veces	Muy pocas veces	Muy pocas veces	Muy pocas veces	Muy pocas veces	Muy pocas veces	Rara vez	Algunas veces	Muy pocas veces	Casi siempre	Muy pocas veces	Algunas veces	Rara vez	Muy pocas veces	Algunas veces
20240011	0	Algunas veces	Muy pocas veces	Rara vez	Rara vez	Algunas veces	Muy pocas veces	Muy pocas veces	Muy pocas veces	Rara vez	Muy pocas veces	Algunas veces	Muy pocas veces	Rara vez	Casi siempre	Rara vez	Muy pocas veces	Algunas veces	Rara vez	Rara vez	Rara vez
20240018	0	Algunas veces	Muy pocas veces	Muy pocas veces	Rara vez	Rara vez	Muy pocas veces	Rara vez	Rara vez	Muy pocas veces	Muy pocas veces	Muy pocas veces	Algunas veces	Rara vez	Rara vez	Muy pocas veces	Rara vez	Muy pocas veces	Muy pocas veces	Rara vez	Rara vez
20240060	0	Casi siempre	Muy pocas veces	Siempre	Rara vez	Rara vez	Rara vez	Rara vez	Rara vez	Rara vez	Muy pocas veces	Rara vez	Rara vez	Rara vez	Rara vez	Rara vez	Rara vez	Rara vez	Rara vez	Rara vez	Rara vez
20240006	0	Casi siempre	Muy pocas veces	Rara vez	Muy pocas veces	Muy pocas veces	Rara vez	Rara vez	Rara vez	Algunas veces	Algunas veces	Algunas veces	Muy pocas veces	Muy pocas veces	Algunas veces	Muy pocas veces	Muy pocas veces	Rara vez	Rara vez	Algunas veces	Muy pocas veces
45587.4488500232	1	Muy pocas veces	Muy pocas veces	Muy pocas veces	Rara vez	Muy pocas veces	Rara vez	Muy pocas veces	Rara vez	Muy pocas veces	Rara vez	Muy pocas veces	Rara vez	Muy pocas veces	Rara vez	Muy pocas veces	Muy pocas veces	Rara vez	Muy pocas veces	Muy pocas veces	Rara vez
20240035	0	Casi siempre	Muy pocas veces	Muy pocas veces	Algunas veces	Algunas veces	Algunas veces	Casi siempre	Muy pocas veces	Algunas veces	Algunas veces	Algunas veces	Muy pocas veces	Algunas veces	Muy pocas veces	Algunas veces	Casi siempre	Algunas veces	Algunas veces	Muy pocas veces	Rara vez
20250013	0	Siempre	Muy pocas veces	Rara vez	Algunas veces	Rara vez	Rara vez	Algunas veces	Muy pocas veces	Algunas veces	Muy pocas veces	Algunas veces	Rara vez	Muy pocas veces	Rara vez	Muy pocas veces	Algunas veces	Casi siempre	Muy pocas veces	Rara vez	Muy pocas veces
20240053	0	Casi siempre	Muy pocas veces	Rara vez	Algunas veces	Algunas veces	Muy pocas veces	Muy pocas veces	Rara vez	Muy pocas veces	Rara vez	Muy pocas veces	Muy pocas veces	Rara vez	Muy pocas veces	Rara vez	Muy pocas veces	Rara vez	Muy pocas veces	Rara vez	Rara vez
20240129	0	Casi siempre	Muy pocas veces	Rara vez	Algunas veces	Muy pocas veces	Rara vez	Rara vez	Muy pocas veces	Rara vez	Muy pocas veces	Casi siempre	Siempre	Rara vez	Rara vez	Muy pocas veces	Rara vez	Muy pocas veces	Algunas veces	Rara vez	Muy pocas veces
20240037	0	Algunas veces	Muy pocas veces	Algunas veces	Rara vez	Rara vez	Rara vez	Rara vez	Muy pocas veces	Rara vez	Rara vez	Rara vez	Rara vez	Rara vez	Muy pocas veces	Rara vez	Muy pocas veces	Muy pocas veces	Rara vez	Rara vez	Rara vez
20240140	0	Casi siempre	Muy pocas veces	Muy pocas veces	Rara vez	Muy pocas veces	Muy pocas veces	Casi siempre	Rara vez	Siempre	Rara vez	Muy pocas veces	Algunas veces	Muy pocas veces	Algunas veces	Muy pocas veces	Rara vez	Rara vez	Muy pocas veces	Rara vez	Muy pocas veces
20240065	0	Casi siempre	Muy pocas veces	Rara vez	Rara vez	Rara vez	Rara vez	Rara vez	Rara vez	Muy pocas veces	Rara vez	Rara vez	Rara vez	Rara vez	Rara vez	Muy pocas veces	Rara vez	Rara vez	Rara vez	Rara vez	Rara vez
20250006	0	Algunas veces	Muy pocas veces	Algunas veces	Muy pocas veces	Rara vez	Rara vez	Rara vez	Rara vez	Algunas veces	Rara vez	Muy pocas veces	Muy pocas veces	Rara vez	Muy pocas veces	Algunas veces	Algunas veces	Muy pocas veces	Muy pocas veces	Rara vez	Muy pocas veces
20240057	0	Algunas veces	Muy pocas veces	Muy pocas veces	Muy pocas veces	Muy pocas veces	Rara vez	Algunas veces	Muy pocas veces	Muy pocas veces	Rara vez	Algunas veces	Algunas veces	Rara vez	Muy pocas veces	Rara vez	Muy pocas veces	Muy pocas veces	Rara vez	Muy pocas veces	Muy pocas veces
20250002	0	Casi siempre	Muy pocas veces	Rara vez	Muy pocas veces	Muy pocas veces	Rara vez	Rara vez	Rara vez	Muy pocas veces	Muy pocas veces	Muy pocas veces	Rara vez	Rara vez	Rara vez	Rara vez	Rara vez	Rara vez	Muy pocas veces	Muy pocas veces	Rara vez
45583.6334963426	1	Muy pocas veces	Muy pocas veces	Muy pocas veces	Muy pocas veces	Muy pocas veces	Muy pocas veces	Muy pocas veces	Muy pocas veces	Muy pocas veces	Muy pocas veces	Muy pocas veces	Muy pocas veces	Muy pocas veces	Muy pocas veces	Muy pocas veces	Muy pocas veces	Muy pocas veces	Muy pocas veces	Muy pocas veces	Muy pocas veces
20240143	0	Casi siempre	Muy pocas veces	Muy pocas veces	Muy pocas veces	Algunas veces	Algunas veces	Rara vez	Rara vez	Rara vez	Rara vez	Rara vez	Muy pocas veces	Rara vez	Muy pocas veces	Muy pocas veces	Muy pocas veces	Muy pocas veces	Muy pocas veces	Muy pocas veces	Casi siempre
20250019	0	Casi siempre	Muy pocas veces	Algunas veces	Algunas veces	Muy pocas veces	Muy pocas veces	Algunas veces	Muy pocas veces	Rara vez	Casi siempre	Muy pocas veces	Muy pocas veces	Rara vez	Rara vez	Muy pocas veces	Muy pocas veces	Algunas veces	Muy pocas veces	Muy pocas veces	Muy pocas veces
20240003	0	Casi siempre	Muy pocas veces	Rara vez	Rara vez	Rara vez	Muy pocas veces	Muy pocas veces	Rara vez	Muy pocas veces	Algunas veces	Muy pocas veces	Rara vez	Muy pocas veces	Rara vez	Rara vez	Rara vez	Muy pocas veces	Muy pocas veces	Muy pocas veces	Muy pocas veces
20240117	0	Casi siempre	Muy pocas veces	Rara vez	Muy pocas veces	Muy pocas veces	Muy pocas veces	Rara vez	Rara vez	Rara vez	Siempre	Muy pocas veces	Rara vez	Rara vez	Rara vez	Rara vez	Rara vez	Casi siempre	Rara vez	Rara vez	Rara vez
20240002	0	Casi siempre	Muy pocas veces	Rara vez	Muy pocas veces	Rara vez	Rara vez	Algunas veces	Algunas veces	Algunas veces	Muy pocas veces	Muy pocas veces	Algunas veces	Muy pocas veces	Muy pocas veces	Rara vez	Muy pocas veces	Muy pocas veces	Muy pocas veces	Algunas veces	Algunas veces
20240116	0	Algunas veces	Muy pocas veces	Algunas veces	Algunas veces	Muy pocas veces	Muy pocas veces	Rara vez	Muy pocas veces	Muy pocas veces	Muy pocas veces	Muy pocas veces	Muy pocas veces	Muy pocas veces	Muy pocas veces	Rara vez	Muy pocas veces	Muy pocas veces	Muy pocas veces	Muy pocas veces	Muy pocas veces
20250016	0	Algunas veces	Muy pocas veces	Rara vez	Rara vez	Rara vez	Rara vez	Muy pocas veces	Muy pocas veces	Rara vez	Rara vez	Rara vez	Rara vez	Rara vez	Rara vez	Rara vez	Rara vez	Muy pocas veces	Rara vez	Rara vez	Rara vez
20240055	0	Algunas veces	Muy pocas veces	Muy pocas veces	Muy pocas veces	Muy pocas veces	Muy pocas veces	Muy pocas veces	Muy pocas veces	Muy pocas veces	Casi siempre	Muy pocas veces	Muy pocas veces	Muy pocas veces	Rara vez	Rara vez	Muy pocas veces	Algunas veces	Muy pocas veces	Muy pocas veces	Rara vez
45602.459688912	1	Muy pocas veces	Muy pocas veces	Muy pocas veces	Muy pocas veces	Muy pocas veces	Muy pocas veces	Algunas veces	Muy pocas veces	Algunas veces	Rara vez	Muy pocas veces	Algunas veces	Algunas veces	Algunas veces	Algunas veces	Algunas veces	Algunas veces	Algunas veces	Algunas veces	Algunas veces
20240125	0	Siempre	Muy pocas veces	Rara vez	Muy pocas veces	Muy pocas veces	Muy pocas veces	Algunas veces	Muy pocas veces	Muy pocas veces	Rara vez	Rara vez	Rara vez	Muy pocas veces	Rara vez	Rara vez	Rara vez	Rara vez	Muy pocas veces	Rara vez	Rara vez
20240148	0	Casi siempre	Muy pocas veces	Rara vez	Muy pocas veces	Muy pocas veces	Rara vez	Algunas veces	Rara vez	Muy pocas veces	Muy pocas veces	Rara vez	Rara vez	Rara vez	Muy pocas veces	Muy pocas veces	Algunas veces	Muy pocas veces	Muy pocas veces	Rara vez	Muy pocas veces
20240078	0	Casi siempre	Muy pocas veces	Rara vez	Muy pocas veces	Muy pocas veces	Rara vez	Algunas veces	Rara vez	Muy pocas veces	Rara vez	Muy pocas veces	Muy pocas veces	Rara vez	Algunas veces	Rara vez	Muy pocas veces	Rara vez	Rara vez	Algunas veces	Rara vez
20240030	0	Algunas veces	Muy pocas veces	Muy pocas veces	Rara vez	Rara vez	Muy pocas veces	Rara vez	Rara vez	Casi siempre	Muy pocas veces	Muy pocas veces	Rara vez	Rara vez	Rara vez	Rara vez	Muy pocas veces	Algunas veces	Siempre	Casi siempre	Muy pocas veces
20240147	0	Casi siempre	Muy pocas veces	Rara vez	Rara vez	Algunas veces	Rara vez	Rara vez	Muy pocas veces	Rara vez	Muy pocas veces	Rara vez	Rara vez	Muy pocas veces	Rara vez	Rara vez	Algunas veces	Rara vez	Muy pocas veces	Rara vez	Rara vez
20240056	0	Rara vez	Muy pocas veces	Rara vez	Rara vez	Muy pocas veces	Rara vez	Muy pocas veces	Algunas veces	Muy pocas veces	Muy pocas veces	Rara vez	Rara vez	Rara vez	Algunas veces	Muy pocas veces	Rara vez	Rara vez	Muy pocas veces	Algunas veces	Rara vez
20240038	0	Algunas veces	Muy pocas veces	Algunas veces	Rara vez	Muy pocas veces	Rara vez	Algunas veces	Rara vez	Rara vez	Muy pocas veces	Rara vez	Rara vez	Rara vez	Rara vez	Rara vez	Algunas veces	Rara vez	Rara vez	Algunas veces	Rara vez
20240136	0	Siempre	Muy pocas veces	Rara vez	Rara vez	Muy pocas veces	Rara vez	Rara vez	Rara vez	Muy pocas veces	Rara vez	Muy pocas veces	Rara vez	Rara vez	Rara vez	Rara vez	Muy pocas veces	Algunas veces	Muy pocas veces	Muy pocas veces	Muy pocas veces
20240130	0	Siempre	Muy pocas veces	Rara vez	Muy pocas veces	Algunas veces	Rara vez	Rara vez	Rara vez	Rara vez	Algunas veces	Casi siempre	Casi siempre	Rara vez	Muy pocas veces	Rara vez	Casi siempre	Muy pocas veces	Algunas veces	Rara vez	Rara vez
45644.4607220023	1	Algunas veces	Muy pocas veces	Rara vez	Rara vez	Muy pocas veces	Rara vez	Muy pocas veces	Rara vez	Rara vez	Rara vez	Muy pocas veces	Rara vez	Rara vez	Rara vez	Rara vez	Muy pocas veces	Rara vez	Rara vez	Rara vez	Rara vez
20240131	0	Siempre	Muy pocas veces	Rara vez	Muy pocas veces	Algunas veces	Rara vez	Rara vez	Rara vez	Rara vez	Algunas veces	Casi siempre	Casi siempre	Rara vez	Muy pocas veces	Rara vez	Rara vez	Rara vez	Algunas veces	Rara vez	Rara vez
20250001	0	Siempre	Muy pocas veces	Muy pocas veces	Muy pocas veces	Muy pocas veces	Muy pocas veces	Muy pocas veces	Rara vez	Muy pocas veces	Muy pocas veces	Rara vez	Rara vez	Rara vez	Muy pocas veces	Rara vez	Rara vez	Muy pocas veces	Rara vez	Rara vez	Rara vez
45645.5345677431	1	Casi siempre	Muy pocas veces	Rara vez	Casi siempre	Muy pocas veces	Rara vez	Casi siempre	Rara vez	Muy pocas veces	Muy pocas veces	Casi siempre	Rara vez	Rara vez	Muy pocas veces	Muy pocas veces	Casi siempre	Rara vez	Rara vez	Muy pocas veces	Muy pocas veces
20250005	0	Casi siempre	Muy pocas veces	Rara vez	Algunas veces	Rara vez	Rara vez	Siempre	Rara vez	Rara vez	Muy pocas veces	Rara vez	Muy pocas veces	Rara vez	Rara vez	Muy pocas veces	Rara vez	Algunas veces	Rara vez	Rara vez	Rara vez
20250008	0	Algunas veces	Muy pocas veces	Algunas veces	Muy pocas veces	Algunas veces	Muy pocas veces	Muy pocas veces	Muy pocas veces	Algunas veces	Muy pocas veces	Casi siempre	Algunas veces	Muy pocas veces	Algunas veces	Rara vez	Algunas veces	Muy pocas veces	Muy pocas veces	Rara vez	Algunas veces
20240104	0	Casi siempre	Muy pocas veces	Rara vez	Muy pocas veces	Rara vez	Rara vez	Algunas veces	Rara vez	Rara vez	Muy pocas veces	Muy pocas veces	Rara vez	Rara vez	Rara vez	Rara vez	Muy pocas veces	Rara vez	Rara vez	Rara vez	Rara vez
20240047	0	Casi siempre	Rara vez	Muy pocas veces	Algunas veces	Rara vez	Muy pocas veces	Muy pocas veces	Rara vez	Rara vez	Muy pocas veces	Muy pocas veces	Algunas veces	Muy pocas veces	Rara vez	Muy pocas veces	Muy pocas veces	Muy pocas veces	Muy pocas veces	Algunas veces	Rara vez
20240070	0	Algunas veces	Rara vez	Rara vez	Muy pocas veces	Rara vez	Rara vez	Muy pocas veces	Rara vez	Rara vez	Rara vez	Rara vez	Rara vez	Rara vez	Rara vez	Muy pocas veces	Muy pocas veces	Muy pocas veces	Rara vez	Rara vez	Rara vez
20240121	0	Algunas veces	Rara vez	Rara vez	Rara vez	Rara vez	Rara vez	Muy pocas veces	Rara vez	Rara vez	Rara vez	Muy pocas veces	Muy pocas veces	Muy pocas veces	Rara vez	Rara vez	Rara vez	Casi siempre	Muy pocas veces	Rara vez	Rara vez
20240106	0	Rara vez	Rara vez	Rara vez	Rara vez	Rara vez	Rara vez	Rara vez	Rara vez	Rara vez	Rara vez	Rara vez	Rara vez	Rara vez	Rara vez	Rara vez	Rara vez	Rara vez	Rara vez	Rara vez	Rara vez
20240110	0	Casi siempre	Rara vez	Rara vez	Rara vez	Rara vez	Muy pocas veces	Muy pocas veces	Rara vez	Muy pocas veces	Rara vez	Rara vez	Rara vez	Rara vez	Rara vez	Rara vez	Rara vez	Rara vez	Rara vez	Rara vez	Rara vez
20240113	0	Rara vez	Rara vez	Rara vez	Rara vez	Rara vez	Rara vez	Rara vez	Rara vez	Rara vez	Rara vez	Rara vez	Rara vez	Rara vez	Rara vez	Rara vez	Rara vez	Rara vez	Rara vez	Rara vez	Rara vez
45644.517954213	1	Rara vez	Rara vez	Rara vez	Rara vez	Rara vez	Rara vez	Rara vez	Rara vez	Rara vez	Rara vez	Rara vez	Rara vez	Rara vez	Rara vez	Rara vez	Rara vez	Rara vez	Rara vez	Rara vez	Rara vez
45594.7604227778	1	Muy pocas veces	Rara vez	Siempre	Rara vez	Rara vez	Rara vez	Rara vez	Rara vez	Rara vez	Siempre	Rara vez	Rara vez	Muy pocas veces	Rara vez	Rara vez	Rara vez	Rara vez	Rara vez	Rara vez	Rara vez
20250011	0	Casi siempre	Rara vez	Rara vez	Rara vez	Muy pocas veces	Rara vez	Muy pocas veces	Muy pocas veces	Rara vez	Muy pocas veces	Algunas veces	Rara vez	Rara vez	Rara vez	Rara vez	Muy pocas veces	Rara vez	Algunas veces	Rara vez	Rara vez
20240095	0	Algunas veces	Rara vez	Rara vez	Rara vez	Rara vez	Rara vez	Algunas veces	Rara vez	Rara vez	Rara vez	Rara vez	Muy pocas veces	Rara vez	Rara vez	Rara vez	Rara vez	Rara vez	Rara vez	Rara vez	Rara vez
45644.4810299769	1	Muy pocas veces	Rara vez	Rara vez	Rara vez	Rara vez	Rara vez	Rara vez	Rara vez	Rara vez	Rara vez	Rara vez	Rara vez	Rara vez	Rara vez	Rara vez	Rara vez	Rara vez	Rara vez	Rara vez	Rara vez
20250009	0	Algunas veces	Rara vez	Rara vez	Muy pocas veces	Rara vez	Muy pocas veces	Muy pocas veces	Rara vez	Muy pocas veces	Rara vez	Rara vez	Rara vez	Rara vez	Muy pocas veces	Muy pocas veces	Rara vez	Algunas veces	Algunas veces	Rara vez	Rara vez
45644.6922156829	1	Rara vez	Rara vez	Rara vez	Rara vez	Rara vez	Rara vez	Muy pocas veces	Rara vez	Rara vez	Rara vez	Casi siempre	Rara vez	Rara vez	Rara vez	Algunas veces	Rara vez	Rara vez	Rara vez	Rara vez	Rara vez
45644.5041390394	1	Siempre	Rara vez	Rara vez	Rara vez	Rara vez	Rara vez	Casi siempre	Rara vez	Rara vez	Rara vez	Rara vez	Muy pocas veces	Rara vez	Rara vez	Rara vez	Muy pocas veces	Muy pocas veces	Rara vez	Rara vez	Rara vez
45644.5854329051	1	Algunas veces	Rara vez	Rara vez	Rara vez	Rara vez	Rara vez	Rara vez	Rara vez	Muy pocas veces	Muy pocas veces	Rara vez	Rara vez	Rara vez	Rara vez	Rara vez	Rara vez	Rara vez	Rara vez	Rara vez	Rara vez
20240139	0	Rara vez	Rara vez	Rara vez	Muy pocas veces	Muy pocas veces	Rara vez	Muy pocas veces	Rara vez	Rara vez	Rara vez	Rara vez	Muy pocas veces	Rara vez	Muy pocas veces	Muy pocas veces	Rara vez	Rara vez	Rara vez	Muy pocas veces	Rara vez
20240054	0	Algunas veces	Rara vez	Rara vez	Muy pocas veces	Rara vez	Rara vez	Algunas veces	Rara vez	Rara vez	Rara vez	Rara vez	Rara vez	Rara vez	Rara vez	Rara vez	Rara vez	Rara vez	Rara vez	Rara vez	Rara vez
20240048	0	Rara vez	Rara vez	Rara vez	Rara vez	Rara vez	Rara vez	Muy pocas veces	Rara vez	Rara vez	Rara vez	Rara vez	Rara vez	Rara vez	Rara vez	Rara vez	Rara vez	Rara vez	Rara vez	Rara vez	Rara vez
20240009	0	Siempre	Rara vez	Rara vez	Rara vez	Rara vez	Rara vez	Rara vez	Rara vez	Rara vez	Muy pocas veces	Rara vez	Rara vez	Rara vez	Muy pocas veces	Rara vez	Rara vez	Muy pocas veces	Rara vez	Rara vez	Muy pocas veces
20240105	0	Siempre	Rara vez	Rara vez	Rara vez	Rara vez	Rara vez	Casi siempre	Rara vez	Rara vez	Algunas veces	Rara vez	Muy pocas veces	Rara vez	Rara vez	Muy pocas veces	Rara vez	Rara vez	Muy pocas veces	Muy pocas veces	Rara vez
20240119	0	Rara vez	Rara vez	Rara vez	Muy pocas veces	Rara vez	Rara vez	Muy pocas veces	Rara vez	Rara vez	Muy pocas veces	Muy pocas veces	Algunas veces	Rara vez	Rara vez	Rara vez	Rara vez	Rara vez	Rara vez	Rara vez	Rara vez
20240039	0	Muy pocas veces	Rara vez	Muy pocas veces	Rara vez	Rara vez	Rara vez	Rara vez	Rara vez	Muy pocas veces	Rara vez	Rara vez	Rara vez	Rara vez	Rara vez	Rara vez	Rara vez	Rara vez	Muy pocas veces	Rara vez	Rara vez
20240098	0	Muy pocas veces	Rara vez	Rara vez	Muy pocas veces	Rara vez	Rara vez	Rara vez	Rara vez	Rara vez	Algunas veces	Muy pocas veces	Rara vez	Rara vez	Rara vez	Rara vez	Rara vez	Muy pocas veces	Rara vez	Rara vez	Rara vez
20240101	0	Rara vez	Rara vez	Rara vez	Muy pocas veces	Muy pocas veces	Muy pocas veces	Muy pocas veces	Muy pocas veces	Rara vez	Muy pocas veces	Rara vez	Algunas veces	Rara vez	Rara vez	Muy pocas veces	Rara vez	Muy pocas veces	Muy pocas veces	Rara vez	Muy pocas veces
20240094	0	Algunas veces	Rara vez	Rara vez	Muy pocas veces	Rara vez	Rara vez	Rara vez	Muy pocas veces	Rara vez	Rara vez	Muy pocas veces	Rara vez	Rara vez	Rara vez	Rara vez	Muy pocas veces	Rara vez	Rara vez	Rara vez	Rara vez
20240090	0	Algunas veces	Rara vez	Algunas veces	Rara vez	Rara vez	Rara vez	Rara vez	Rara vez	Rara vez	Rara vez	Rara vez	Muy pocas veces	Rara vez	Rara vez	Rara vez	Rara vez	Rara vez	Rara vez	Rara vez	Muy pocas veces
20240080	0	Algunas veces	Rara vez	Muy pocas veces	Rara vez	Muy pocas veces	Muy pocas veces	Algunas veces	Rara vez	Muy pocas veces	Muy pocas veces	Muy pocas veces	Algunas veces	Rara vez	Muy pocas veces	Muy pocas veces	Muy pocas veces	Rara vez	Rara vez	Rara vez	Muy pocas veces
20240111	0	Algunas veces	Rara vez	Muy pocas veces	Muy pocas veces	Algunas veces	Muy pocas veces	Rara vez	Casi siempre	Muy pocas veces	Muy pocas veces	Casi siempre	Siempre	Muy pocas veces	Muy pocas veces	Algunas veces	Algunas veces	Casi siempre	Casi siempre	Algunas veces	Casi siempre
20240076	0	Algunas veces	Rara vez	Muy pocas veces	Muy pocas veces	Rara vez	Rara vez	Casi siempre	Rara vez	Rara vez	Rara vez	Muy pocas veces	Muy pocas veces	Rara vez	Rara vez	Rara vez	Rara vez	Muy pocas veces	Muy pocas veces	Rara vez	Rara vez
20240115	0	Casi siempre	Rara vez	Rara vez	Rara vez	Rara vez	Muy pocas veces	Muy pocas veces	Rara vez	Muy pocas veces	Muy pocas veces	Muy pocas veces	Muy pocas veces	Muy pocas veces	Muy pocas veces	Muy pocas veces	Muy pocas veces	Muy pocas veces	Muy pocas veces	Muy pocas veces	Muy pocas veces
45644.6408032639	1	Muy pocas veces	Rara vez	Rara vez	Rara vez	Rara vez	Rara vez	Casi siempre	Rara vez	Rara vez	Rara vez	Rara vez	Rara vez	Rara vez	Rara vez	Rara vez	Rara vez	Rara vez	Rara vez	Rara vez	Rara vez
20240017	0	Algunas veces	Rara vez	Rara vez	Muy pocas veces	Rara vez	Muy pocas veces	Muy pocas veces	Muy pocas veces	Rara vez	Rara vez	Rara vez	Muy pocas veces	Rara vez	Rara vez	Rara vez	Rara vez	Rara vez	Rara vez	Rara vez	Rara vez
20250018	0	Algunas veces	Rara vez	Muy pocas veces	Muy pocas veces	Algunas veces	Muy pocas veces	Muy pocas veces	Muy pocas veces	Muy pocas veces	Rara vez	Casi siempre	Muy pocas veces	Rara vez	Rara vez	Muy pocas veces	Muy pocas veces	Muy pocas veces	Muy pocas veces	Muy pocas veces	Muy pocas veces
20250022	0	Rara vez	Rara vez	Rara vez	Rara vez	Rara vez	Rara vez	Rara vez	Rara vez	Rara vez	Rara vez	Rara vez	Rara vez	Rara vez	Rara vez	Rara vez	Rara vez	Rara vez	Rara vez	Rara vez	Rara vez
20240079	0	Rara vez	Rara vez	Rara vez	Rara vez	Muy pocas veces	Rara vez	Rara vez	Muy pocas veces	Rara vez	Muy pocas veces	Rara vez	Rara vez	Rara vez	Rara vez	Rara vez	Rara vez	Muy pocas veces	Rara vez	Rara vez	Rara vez
20240058	0	Muy pocas veces	Rara vez	Rara vez	Muy pocas veces	Rara vez	Rara vez	Rara vez	Rara vez	Rara vez	Rara vez	Rara vez	Rara vez	Rara vez	Rara vez	Rara vez	Rara vez	Rara vez	Rara vez	Rara vez	Rara vez
45595.692679919	1	Algunas veces	Rara vez	Algunas veces	Rara vez	Rara vez	Rara vez	Rara vez	Rara vez	Muy pocas veces	Rara vez	Rara vez	Muy pocas veces	Rara vez	Rara vez	Rara vez	Rara vez	Muy pocas veces	Rara vez	Rara vez	Rara vez
20240114	0	Rara vez	Rara vez	Rara vez	Rara vez	Muy pocas veces	Muy pocas veces	Rara vez	Muy pocas veces	Rara vez	Rara vez	Rara vez	Casi siempre	Rara vez	Rara vez	Rara vez	Rara vez	Rara vez	Rara vez	Rara vez	Rara vez
20250015	0	Muy pocas veces	Rara vez	Muy pocas veces	Muy pocas veces	Rara vez	Rara vez	Muy pocas veces	Rara vez	Muy pocas veces	Rara vez	Muy pocas veces	Rara vez	Rara vez	Rara vez	Rara vez	Rara vez	Muy pocas veces	Muy pocas veces	Rara vez	Rara vez
20240107	0	Rara vez	Rara vez	Algunas veces	Rara vez	Rara vez	Rara vez	Rara vez	Rara vez	Rara vez	Rara vez	Rara vez	Rara vez	Rara vez	Rara vez	Rara vez	Rara vez	Rara vez	Rara vez	Rara vez	Rara vez
20240109	0	Rara vez	Rara vez	Rara vez	Rara vez	Rara vez	Rara vez	Rara vez	Rara vez	Rara vez	Rara vez	Rara vez	Rara vez	Rara vez	Rara vez	Rara vez	Rara vez	Rara vez	Rara vez	Rara vez	Rara vez
45595.6201459954	1	Muy pocas veces	Rara vez	Algunas veces	Muy pocas veces	Rara vez	Rara vez	Muy pocas veces	Rara vez	Muy pocas veces	Rara vez	Rara vez	Rara vez	Rara vez	Rara vez	Rara vez	Rara vez	Rara vez	Rara vez	Rara vez	Rara vez
20250023	0	Siempre	Rara vez	Muy pocas veces	Rara vez	Rara vez	Rara vez	Muy pocas veces	Rara vez	Rara vez	Rara vez	Algunas veces	Rara vez	Rara vez	Rara vez	Algunas veces	Rara vez	Rara vez	Algunas veces	Rara vez	Rara vez
20240137	0	Siempre	Rara vez	Rara vez	Rara vez	Rara vez	Rara vez	Muy pocas veces	Rara vez	Rara vez	Rara vez	Rara vez	Rara vez	Rara vez	Muy pocas veces	Muy pocas veces	Muy pocas veces	Algunas veces	Algunas veces	Algunas veces	Muy pocas veces
20240083	0	Algunas veces	Rara vez	Rara vez	Rara vez	Rara vez	Rara vez	Muy pocas veces	Rara vez	Rara vez	Rara vez	Rara vez	Rara vez	Rara vez	Rara vez	Rara vez	Rara vez	Rara vez	Rara vez	Rara vez	Rara vez
20240099	0	Casi siempre	Rara vez	Muy pocas veces	Rara vez	Muy pocas veces	Muy pocas veces	Rara vez	Rara vez	Rara vez	Siempre	Muy pocas veces	Rara vez	Rara vez	Rara vez	Rara vez	Rara vez	Casi siempre	Rara vez	Rara vez	Rara vez
45589.5632912732	1	Rara vez	Rara vez	Rara vez	Rara vez	Rara vez	Rara vez	Rara vez	Rara vez	Rara vez	Rara vez	Rara vez	Rara vez	Rara vez	Rara vez	Rara vez	Rara vez	Rara vez	Rara vez	Rara vez	Rara vez
20240024	0	Algunas veces	Rara vez	Rara vez	Rara vez	Rara vez	Rara vez	Rara vez	Rara vez	Rara vez	Algunas veces	Rara vez	Rara vez	Rara vez	Rara vez	Rara vez	Rara vez	Rara vez	Muy pocas veces	Muy pocas veces	Muy pocas veces
45594.9036799074	1	Algunas veces	Rara vez	Algunas veces	Muy pocas veces	Rara vez	Rara vez	Algunas veces	Muy pocas veces	Rara vez	Algunas veces	Muy pocas veces	Rara vez	Algunas veces	Rara vez	Muy pocas veces	Muy pocas veces	Rara vez	Muy pocas veces	Rara vez	Muy pocas veces
45595.0640453704	1	Algunas veces	Rara vez	Muy pocas veces	Rara vez	Muy pocas veces	Muy pocas veces	Rara vez	Algunas veces	Rara vez	Muy pocas veces	Muy pocas veces	Muy pocas veces	Rara vez	Algunas veces	Rara vez	Muy pocas veces	Algunas veces	Rara vez	Algunas veces	Rara vez
45584.5439241667	1	Rara vez	Rara vez	Rara vez	Rara vez	Rara vez	Rara vez	Rara vez	Rara vez	Rara vez	Rara vez	Rara vez	Rara vez	Rara vez	Rara vez	Rara vez	Rara vez	Rara vez	Rara vez	Rara vez	Rara vez
20240088	0	Algunas veces	Rara vez	Algunas veces	Rara vez	Rara vez	Rara vez	Rara vez	Rara vez	Rara vez	Rara vez	Muy pocas veces	Muy pocas veces	Muy pocas veces	Muy pocas veces	Rara vez	Rara vez	Rara vez	Rara vez	Rara vez	Muy pocas veces
20240084	0	Algunas veces	Rara vez	Rara vez	Rara vez	Muy pocas veces	Rara vez	Rara vez	Rara vez	Rara vez	Rara vez	Rara vez	Rara vez	Rara vez	Rara vez	Rara vez	Muy pocas veces	Rara vez	Rara vez	Rara vez	Rara vez
20240040	0	Rara vez	Rara vez	Rara vez	Muy pocas veces	Rara vez	Algunas veces	Rara vez	Rara vez	Muy pocas veces	Muy pocas veces	Algunas veces	Muy pocas veces	Muy pocas veces	Muy pocas veces	Rara vez	Muy pocas veces	Muy pocas veces	Rara vez	Rara vez	Rara vez
45587.4909274074	1	Rara vez	Rara vez	Rara vez	Rara vez	Muy pocas veces	Muy pocas veces	Muy pocas veces	Rara vez	Muy pocas veces	Rara vez	Muy pocas veces	Rara vez	Muy pocas veces	Rara vez	Muy pocas veces	Rara vez	Muy pocas veces	Rara vez	Rara vez	Muy pocas veces
20240108	0	Rara vez	Rara vez	Rara vez	Rara vez	Rara vez	Rara vez	Rara vez	Rara vez	Rara vez	Rara vez	Rara vez	Rara vez	Rara vez	Rara vez	Rara vez	Rara vez	Rara vez	Rara vez	Rara vez	Rara vez
20240077	0	Muy pocas veces	Rara vez	Rara vez	Rara vez	Rara vez	Rara vez	Rara vez	Rara vez	Rara vez	Rara vez	Rara vez	Rara vez	Rara vez	Rara vez	Rara vez	Rara vez	Rara vez	Rara vez	Rara vez	Rara vez
45587.4468060648	1	Rara vez	Rara vez	Rara vez	Rara vez	Rara vez	Rara vez	Rara vez	Rara vez	Rara vez	Rara vez	Rara vez	Rara vez	Rara vez	Rara vez	Rara vez	Rara vez	Rara vez	Rara vez	Rara vez	Rara vez
20250017	0	Rara vez	Rara vez	Rara vez	Muy pocas veces	Rara vez	Rara vez	Rara vez	Rara vez	Rara vez	Muy pocas veces	Rara vez	Rara vez	Rara vez	Muy pocas veces	Rara vez	Rara vez	Rara vez	Muy pocas veces	Algunas veces	Rara vez
20240027	0	Casi siempre	Rara vez	Rara vez	Muy pocas veces	Algunas veces	Casi siempre	Algunas veces	Rara vez	Muy pocas veces	Rara vez	Muy pocas veces	Rara vez	Muy pocas veces	Rara vez	Rara vez	Muy pocas veces	Rara vez	Muy pocas veces	Rara vez	Rara vez
20240135	0	Casi siempre	Rara vez	Rara vez	Rara vez	Rara vez	Muy pocas veces	Muy pocas veces	Muy pocas veces	Rara vez	Casi siempre	Rara vez	Rara vez	Muy pocas veces	Rara vez	Muy pocas veces	Rara vez	Algunas veces	Rara vez	Rara vez	Rara vez
20250010	0	Muy pocas veces	Rara vez	Rara vez	Rara vez	Rara vez	Rara vez	Rara vez	Rara vez	Muy pocas veces	Rara vez	Rara vez	Rara vez	Muy pocas veces	Rara vez	Rara vez	Rara vez	Rara vez	Rara vez	Rara vez	Rara vez
20240100	0	Casi siempre	Rara vez	Rara vez	Rara vez	Rara vez	Muy pocas veces	Muy pocas veces	Rara vez	Muy pocas veces	Rara vez	Rara vez	Casi siempre	Rara vez	Rara vez	Rara vez	Rara vez	Rara vez	Rara vez	Rara vez	Rara vez
20240033	0	Rara vez	Rara vez	Algunas veces	Rara vez	Muy pocas veces	Muy pocas veces	Algunas veces	Muy pocas veces	Rara vez	Muy pocas veces	Algunas veces	Muy pocas veces	Rara vez	Algunas veces	Rara vez	Muy pocas veces	Rara vez	Algunas veces	Rara vez	Muy pocas veces
20250007	0	Algunas veces	Rara vez	Rara vez	Rara vez	Muy pocas veces	Muy pocas veces	Muy pocas veces	Muy pocas veces	Muy pocas veces	Algunas veces	Muy pocas veces	Rara vez	Rara vez	Rara vez	Muy pocas veces	Rara vez	Muy pocas veces	Muy pocas veces	Rara vez	Rara vez
20240103	0	Muy pocas veces	Rara vez	Rara vez	Casi siempre	Rara vez	Rara vez	Casi siempre	Rara vez	Muy pocas veces	Algunas veces	Muy pocas veces	Muy pocas veces	Rara vez	Rara vez	Muy pocas veces	Muy pocas veces	Muy pocas veces	Muy pocas veces	Rara vez	Muy pocas veces
20240034	0	Muy pocas veces	Rara vez	Rara vez	Muy pocas veces	Rara vez	Rara vez	Muy pocas veces	Rara vez	Muy pocas veces	Rara vez	Muy pocas veces	Algunas veces	Rara vez	Rara vez	Muy pocas veces	Muy pocas veces	Casi siempre	Rara vez	Rara vez	Rara vez
20240097	0	Algunas veces	Rara vez	Algunas veces	Muy pocas veces	Muy pocas veces	Muy pocas veces	Algunas veces	Rara vez	Muy pocas veces	Rara vez	Algunas veces	Muy pocas veces	Muy pocas veces	Rara vez	Rara vez	Rara vez	Algunas veces	Rara vez	Rara vez	Rara vez
45644.5616029977	1	Siempre	Rara vez	Rara vez	Rara vez	Rara vez	Rara vez	Rara vez	Rara vez	Rara vez	Rara vez	Rara vez	Algunas veces	Rara vez	Algunas veces	Rara vez	Rara vez	Rara vez	Rara vez	Rara vez	Rara vez
45593.889500625	1	Algunas veces	Rara vez	Muy pocas veces	Muy pocas veces	Muy pocas veces	Muy pocas veces	Rara vez	Muy pocas veces	Muy pocas veces	Algunas veces	Rara vez	Algunas veces	Muy pocas veces	Muy pocas veces	Muy pocas veces	Algunas veces	Muy pocas veces	Muy pocas veces	Muy pocas veces	Muy pocas veces
20240128	0	Casi siempre	Rara vez	Algunas veces	Rara vez	Rara vez	Rara vez	Algunas veces	Rara vez	Muy pocas veces	Rara vez	Muy pocas veces	Rara vez	Rara vez	Rara vez	Rara vez	Rara vez	Muy pocas veces	Rara vez	Rara vez	Rara vez
20240127	0	Casi siempre	Rara vez	Algunas veces	Rara vez	Rara vez	Rara vez	Algunas veces	Rara vez	Muy pocas veces	Rara vez	Muy pocas veces	Rara vez	Rara vez	Rara vez	Rara vez	Rara vez	Muy pocas veces	Rara vez	Rara vez	Rara vez
20240145	0	Rara vez	Rara vez	Rara vez	Muy pocas veces	Muy pocas veces	Muy pocas veces	Muy pocas veces	Rara vez	Muy pocas veces	Rara vez	Muy pocas veces	Muy pocas veces	Muy pocas veces	Muy pocas veces	Muy pocas veces	Rara vez	Muy pocas veces	Muy pocas veces	Muy pocas veces	Muy pocas veces
20240031	0	Algunas veces	Rara vez	Algunas veces	Rara vez	Rara vez	Rara vez	Rara vez	Rara vez	Rara vez	Rara vez	Muy pocas veces	Rara vez	Rara vez	Algunas veces	Rara vez	Rara vez	Muy pocas veces	Rara vez	Rara vez	Rara vez
20240061	0	Casi siempre	Rara vez	Rara vez	Muy pocas veces	Algunas veces	Rara vez	Algunas veces	Rara vez	Muy pocas veces	Casi siempre	Algunas veces	Rara vez	Rara vez	Rara vez	Rara vez	Muy pocas veces	Algunas veces	Rara vez	Rara vez	Rara vez
20250021	0	Muy pocas veces	Rara vez	Rara vez	Rara vez	Muy pocas veces	Rara vez	Muy pocas veces	Muy pocas veces	Rara vez	Muy pocas veces	Rara vez	Muy pocas veces	Rara vez	Algunas veces	Muy pocas veces	Muy pocas veces	Rara vez	Casi siempre	Casi siempre	Algunas veces
20240134	0	Algunas veces	Rara vez	Siempre	Rara vez	Rara vez	Rara vez	Muy pocas veces	Muy pocas veces	Algunas veces	Algunas veces	Rara vez	Rara vez	Muy pocas veces	Muy pocas veces	Rara vez	Rara vez	Muy pocas veces	Muy pocas veces	Rara vez	Rara vez
20240089	0	Algunas veces	Rara vez	Algunas veces	Rara vez	Rara vez	Rara vez	Rara vez	Rara vez	Rara vez	Rara vez	Muy pocas veces	Muy pocas veces	Muy pocas veces	Muy pocas veces	Rara vez	Rara vez	Rara vez	Rara vez	Rara vez	Muy pocas veces
20240141	0	Casi siempre	Rara vez	Rara vez	Algunas veces	Rara vez	Muy pocas veces	Rara vez	Muy pocas veces	Rara vez	Muy pocas veces	Muy pocas veces	Muy pocas veces	Rara vez	Muy pocas veces	Muy pocas veces	Algunas veces	Casi siempre	Muy pocas veces	Rara vez	Algunas veces
20240025	0	Siempre	Rara vez	Muy pocas veces	Algunas veces	Muy pocas veces	Rara vez	Casi siempre	Rara vez	Muy pocas veces	Algunas veces	Casi siempre	Algunas veces	Rara vez	Rara vez	Algunas veces	Algunas veces	Rara vez	Rara vez	Rara vez	Rara vez
20240045	0	Casi siempre	Rara vez	Casi siempre	Muy pocas veces	Rara vez	Rara vez	Muy pocas veces	Muy pocas veces	Rara vez	Muy pocas veces	Algunas veces	Muy pocas veces	Muy pocas veces	Rara vez	Muy pocas veces	Muy pocas veces	Rara vez	Algunas veces	Muy pocas veces	Rara vez
20240014	0	Muy pocas veces	Rara vez	Algunas veces	Muy pocas veces	Rara vez	Muy pocas veces	Muy pocas veces	Rara vez	Rara vez	Rara vez	Muy pocas veces	Muy pocas veces	Rara vez	Rara vez	Muy pocas veces	Rara vez	Muy pocas veces	Algunas veces	Rara vez	Rara vez
20240016	0	Muy pocas veces	Rara vez	Muy pocas veces	Rara vez	Muy pocas veces	Rara vez	Rara vez	Muy pocas veces	Rara vez	Muy pocas veces	Rara vez	Muy pocas veces	Algunas veces	Rara vez	Muy pocas veces	Algunas veces	Muy pocas veces	Muy pocas veces	Rara vez	Muy pocas veces
20240096	0	Muy pocas veces	Rara vez	Rara vez	Rara vez	Rara vez	Rara vez	Rara vez	Rara vez	Rara vez	Rara vez	Algunas veces	Algunas veces	Rara vez	Rara vez	Rara vez	Algunas veces	Algunas veces	Siempre	Rara vez	Algunas veces
45644.4451180324	1	Algunas veces	Rara vez	Rara vez	Rara vez	Rara vez	Rara vez	Rara vez	Rara vez	Rara vez	Rara vez	Rara vez	Rara vez	Rara vez	Rara vez	Rara vez	Rara vez	Rara vez	Rara vez	Rara vez	Rara vez
20240004	0	Casi siempre	Rara vez	Rara vez	Rara vez	Rara vez	Rara vez	Rara vez	Rara vez	Rara vez	Rara vez	Rara vez	Rara vez	Rara vez	Rara vez	Rara vez	Rara vez	Rara vez	Rara vez	Rara vez	Rara vez
20240049	0	Muy pocas veces	Rara vez	Algunas veces	Muy pocas veces	Muy pocas veces	Algunas veces	Muy pocas veces	Algunas veces	Algunas veces	Rara vez	Muy pocas veces	Muy pocas veces	Muy pocas veces	Rara vez	Rara vez	Rara vez	Rara vez	Muy pocas veces	Muy pocas veces	Muy pocas veces
20240112	0	Siempre	Rara vez	Rara vez	Rara vez	Muy pocas veces	Muy pocas veces	Rara vez	Muy pocas veces	Rara vez	Rara vez	Rara vez	Rara vez	Rara vez	Rara vez	Rara vez	Rara vez	Rara vez	Rara vez	Rara vez	Rara vez
20250026	0	Casi siempre	Siempre	Muy pocas veces	Algunas veces	Rara vez	Casi siempre	Algunas veces	Rara vez	Algunas veces	Muy pocas veces	Rara vez	Algunas veces	Rara vez	Rara vez	Muy pocas veces	Algunas veces	Muy pocas veces	Algunas veces	Rara vez	Muy pocas veces
45584.5660398495	1	Siempre	Siempre	Siempre	Muy pocas veces	Casi siempre	Muy pocas veces	Algunas veces	Muy pocas veces	Muy pocas veces	Algunas veces	Casi siempre	Siempre	Siempre	Algunas veces	Casi siempre	Siempre	Rara vez	Algunas veces	Siempre	Siempre
20240051	0	Algunas veces	Siempre	Muy pocas veces	Algunas veces	Rara vez	Muy pocas veces	Casi siempre	Rara vez	Muy pocas veces	Algunas veces	Muy pocas veces	Casi siempre	Rara vez	Muy pocas veces	Algunas veces	Algunas veces	Muy pocas veces	Algunas veces	Muy pocas veces	Rara vez
45590.7794778819	1	Siempre	Siempre	Siempre	Siempre	Casi siempre	Siempre	Siempre	Siempre	Siempre	Algunas veces	Siempre	Muy pocas veces	Siempre	Siempre	Siempre	Casi siempre	Casi siempre	Siempre	Siempre	Siempre
20240043	0	Siempre	Siempre	Siempre	Siempre	Siempre	Siempre	Siempre	Rara vez	Algunas veces	Algunas veces	Algunas veces	Algunas veces	Rara vez	Rara vez	Rara vez	Rara vez	Rara vez	Rara vez	Rara vez	Rara vez
20240010	0	Casi siempre	Casi siempre	Algunas veces	Muy pocas veces	Algunas veces	Algunas veces	Muy pocas veces	Algunas veces	Rara vez	Algunas veces	Algunas veces	Algunas veces	Muy pocas veces	Algunas veces	Casi siempre	Casi siempre	Algunas veces	Algunas veces	Muy pocas veces	Algunas veces
